# Supplementary material for: Anti-poverty policy and health: Attributes and diffusion of state earned income tax credits across U.S. states from 1980 to 2020
Source: PLoS One. 2020 Nov 20;15(11):e0242514. doi: 10.1371/journal.pone.0242514 (PMC7678980; doi:10.1371/journal.pone.0242514)
Supplement: S4 Appendix — (CSV) [file pone.0242514.s004.csv]

State	Fips	State_income_tax	Perc_0	Perc_1	Perc_2	Perc_3	Refundable	year
AL	1	1	0	0	0	0		1980
AL	1	1	0	0	0	0		1981
AL	1	1	0	0	0	0		1982
AL	1	1	0	0	0	0		1983
AL	1	1	0	0	0	0		1984
AL	1	1	0	0	0	0		1985
AL	1	1	0	0	0	0		1986
AL	1	1	0	0	0	0		1987
AL	1	1	0	0	0	0		1988
AL	1	1	0	0	0	0		1989
AL	1	1	0	0	0	0		1990
AL	1	1	0	0	0	0		1991
AL	1	1	0	0	0	0		1992
AL	1	1	0	0	0	0		1993
AL	1	1	0	0	0	0		1994
AL	1	1	0	0	0	0		1995
AL	1	1	0	0	0	0		1996
AL	1	1	0	0	0	0		1997
AL	1	1	0	0	0	0		1998
AL	1	1	0	0	0	0		1999
AL	1	1	0	0	0	0		2000
AL	1	1	0	0	0	0		2001
AL	1	1	0	0	0	0		2002
AL	1	1	0	0	0	0		2003
AL	1	1	0	0	0	0		2004
AL	1	1	0	0	0	0		2005
AL	1	1	0	0	0	0		2006
AL	1	1	0	0	0	0		2007
AL	1	1	0	0	0	0		2008
AL	1	1	0	0	0	0		2009
AL	1	1	0	0	0	0		2010
AL	1	1	0	0	0	0		2011
AL	1	1	0	0	0	0		2012
AL	1	1	0	0	0	0		2013
AL	1	1	0	0	0	0		2014
AL	1	1	0	0	0	0		2015
AL	1	1	0	0	0	0		2016
AL	1	1	0	0	0	0		2017
AL	1	1	0	0	0	0		2018
AL	1	1	0	0	0	0		2019
AL	1	1	0	0	0	0		2020
AK	2	0	0	0	0	0		1980
AK	2	0	0	0	0	0		1981
AK	2	0	0	0	0	0		1982
AK	2	0	0	0	0	0		1983
AK	2	0	0	0	0	0		1984
AK	2	0	0	0	0	0		1985
AK	2	0	0	0	0	0		1986
AK	2	0	0	0	0	0		1987
AK	2	0	0	0	0	0		1988
AK	2	0	0	0	0	0		1989
AK	2	0	0	0	0	0		1990
AK	2	0	0	0	0	0		1991
AK	2	0	0	0	0	0		1992
AK	2	0	0	0	0	0		1993
AK	2	0	0	0	0	0		1994
AK	2	0	0	0	0	0		1995
AK	2	0	0	0	0	0		1996
AK	2	0	0	0	0	0		1997
AK	2	0	0	0	0	0		1998
AK	2	0	0	0	0	0		1999
AK	2	0	0	0	0	0		2000
AK	2	0	0	0	0	0		2001
AK	2	0	0	0	0	0		2002
AK	2	0	0	0	0	0		2003
AK	2	0	0	0	0	0		2004
AK	2	0	0	0	0	0		2005
AK	2	0	0	0	0	0		2006
AK	2	0	0	0	0	0		2007
AK	2	0	0	0	0	0		2008
AK	2	0	0	0	0	0		2009
AK	2	0	0	0	0	0		2010
AK	2	0	0	0	0	0		2011
AK	2	0	0	0	0	0		2012
AK	2	0	0	0	0	0		2013
AK	2	0	0	0	0	0		2014
AK	2	0	0	0	0	0		2015
AK	2	0	0	0	0	0		2016
AK	2	0	0	0	0	0		2017
AK	2	0	0	0	0	0		2018
AK	2	0	0	0	0	0		2019
AK	2	0	0	0	0	0		2020
AZ	4	1	0	0	0	0		1980
AZ	4	1	0	0	0	0		1981
AZ	4	1	0	0	0	0		1982
AZ	4	1	0	0	0	0		1983
AZ	4	1	0	0	0	0		1984
AZ	4	1	0	0	0	0		1985
AZ	4	1	0	0	0	0		1986
AZ	4	1	0	0	0	0		1987
AZ	4	1	0	0	0	0		1988
AZ	4	1	0	0	0	0		1989
AZ	4	1	0	0	0	0		1990
AZ	4	1	0	0	0	0		1991
AZ	4	1	0	0	0	0		1992
AZ	4	1	0	0	0	0		1993
AZ	4	1	0	0	0	0		1994
AZ	4	1	0	0	0	0		1995
AZ	4	1	0	0	0	0		1996
AZ	4	1	0	0	0	0		1997
AZ	4	1	0	0	0	0		1998
AZ	4	1	0	0	0	0		1999
AZ	4	1	0	0	0	0		2000
AZ	4	1	0	0	0	0		2001
AZ	4	1	0	0	0	0		2002
AZ	4	1	0	0	0	0		2003
AZ	4	1	0	0	0	0		2004
AZ	4	1	0	0	0	0		2005
AZ	4	1	0	0	0	0		2006
AZ	4	1	0	0	0	0		2007
AZ	4	1	0	0	0	0		2008
AZ	4	1	0	0	0	0		2009
AZ	4	1	0	0	0	0		2010
AZ	4	1	0	0	0	0		2011
AZ	4	1	0	0	0	0		2012
AZ	4	1	0	0	0	0		2013
AZ	4	1	0	0	0	0		2014
AZ	4	1	0	0	0	0		2015
AZ	4	1	0	0	0	0		2016
AZ	4	1	0	0	0	0		2017
AZ	4	1	0	0	0	0		2018
AZ	4	1	0	0	0	0		2019
AZ	4	1	0	0	0	0		2020
AR	5	1	0	0	0	0		1980
AR	5	1	0	0	0	0		1981
AR	5	1	0	0	0	0		1982
AR	5	1	0	0	0	0		1983
AR	5	1	0	0	0	0		1984
AR	5	1	0	0	0	0		1985
AR	5	1	0	0	0	0		1986
AR	5	1	0	0	0	0		1987
AR	5	1	0	0	0	0		1988
AR	5	1	0	0	0	0		1989
AR	5	1	0	0	0	0		1990
AR	5	1	0	0	0	0		1991
AR	5	1	0	0	0	0		1992
AR	5	1	0	0	0	0		1993
AR	5	1	0	0	0	0		1994
AR	5	1	0	0	0	0		1995
AR	5	1	0	0	0	0		1996
AR	5	1	0	0	0	0		1997
AR	5	1	0	0	0	0		1998
AR	5	1	0	0	0	0		1999
AR	5	1	0	0	0	0		2000
AR	5	1	0	0	0	0		2001
AR	5	1	0	0	0	0		2002
AR	5	1	0	0	0	0		2003
AR	5	1	0	0	0	0		2004
AR	5	1	0	0	0	0		2005
AR	5	1	0	0	0	0		2006
AR	5	1	0	0	0	0		2007
AR	5	1	0	0	0	0		2008
AR	5	1	0	0	0	0		2009
AR	5	1	0	0	0	0		2010
AR	5	1	0	0	0	0		2011
AR	5	1	0	0	0	0		2012
AR	5	1	0	0	0	0		2013
AR	5	1	0	0	0	0		2014
AR	5	1	0	0	0	0		2015
AR	5	1	0	0	0	0		2016
AR	5	1	0	0	0	0		2017
AR	5	1	0	0	0	0		2018
AR	5	1	0	0	0	0		2019
AR	5	1	0	0	0	0		2020
CA	6	1	0	0	0	0		1980
CA	6	1	0	0	0	0		1981
CA	6	1	0	0	0	0		1982
CA	6	1	0	0	0	0		1983
CA	6	1	0	0	0	0		1984
CA	6	1	0	0	0	0		1985
CA	6	1	0	0	0	0		1986
CA	6	1	0	0	0	0		1987
CA	6	1	0	0	0	0		1988
CA	6	1	0	0	0	0		1989
CA	6	1	0	0	0	0		1990
CA	6	1	0	0	0	0		1991
CA	6	1	0	0	0	0		1992
CA	6	1	0	0	0	0		1993
CA	6	1	0	0	0	0		1994
CA	6	1	0	0	0	0		1995
CA	6	1	0	0	0	0		1996
CA	6	1	0	0	0	0		1997
CA	6	1	0	0	0	0		1998
CA	6	1	0	0	0	0		1999
CA	6	1	0	0	0	0		2000
CA	6	1	0	0	0	0		2001
CA	6	1	0	0	0	0		2002
CA	6	1	0	0	0	0		2003
CA	6	1	0	0	0	0		2004
CA	6	1	0	0	0	0		2005
CA	6	1	0	0	0	0		2006
CA	6	1	0	0	0	0		2007
CA	6	1	0	0	0	0		2008
CA	6	1	0	0	0	0		2009
CA	6	1	0	0	0	0		2010
CA	6	1	0	0	0	0		2011
CA	6	1	0	0	0	0		2012
CA	6	1	0	0	0	0		2013
CA	6	1	0	0	0	0		2014
CA	6	1	44	44	44	44	1	2015
CA	6	1	43	43	43	43	1	2016
CA	6	1	44	44	44	44	1	2017
CA	6	1	45	45	45	45	1	2018
CA	6	1	45	45	45	45	1	2019
CA	6	1	45	45	45	45	1	2020
CO	8	1	0	0	0	0		1980
CO	8	1	0	0	0	0		1981
CO	8	1	0	0	0	0		1982
CO	8	1	0	0	0	0		1983
CO	8	1	0	0	0	0		1984
CO	8	1	0	0	0	0		1985
CO	8	1	0	0	0	0		1986
CO	8	1	0	0	0	0		1987
CO	8	1	0	0	0	0		1988
CO	8	1	0	0	0	0		1989
CO	8	1	0	0	0	0		1990
CO	8	1	0	0	0	0		1991
CO	8	1	0	0	0	0		1992
CO	8	1	0	0	0	0		1993
CO	8	1	0	0	0	0		1994
CO	8	1	0	0	0	0		1995
CO	8	1	0	0	0	0		1996
CO	8	1	0	0	0	0		1997
CO	8	1	0	0	0	0		1998
CO	8	1	8.5	8.5	8.5	8.5	1	1999
CO	8	1	10	10	10	10	1	2000
CO	8	1	10	10	10	10	1	2001
CO	8	1	0	0	0	0		2002
CO	8	1	0	0	0	0		2003
CO	8	1	0	0	0	0		2004
CO	8	1	0	0	0	0		2005
CO	8	1	0	0	0	0		2006
CO	8	1	0	0	0	0		2007
CO	8	1	0	0	0	0		2008
CO	8	1	0	0	0	0		2009
CO	8	1	0	0	0	0		2010
CO	8	1	0	0	0	0		2011
CO	8	1	0	0	0	0		2012
CO	8	1	0	0	0	0		2013
CO	8	1	0	0	0	0		2014
CO	8	1	10	10	10	10	1	2015
CO	8	1	10	10	10	10	1	2016
CO	8	1	10	10	10	10	1	2017
CO	8	1	10	10	10	10	1	2018
CO	8	1	10	10	10	10	1	2019
CO	8	1	10	10	10	10	1	2020
CT	9	1	0	0	0	0		1980
CT	9	1	0	0	0	0		1981
CT	9	1	0	0	0	0		1982
CT	9	1	0	0	0	0		1983
CT	9	1	0	0	0	0		1984
CT	9	1	0	0	0	0		1985
CT	9	1	0	0	0	0		1986
CT	9	1	0	0	0	0		1987
CT	9	1	0	0	0	0		1988
CT	9	1	0	0	0	0		1989
CT	9	1	0	0	0	0		1990
CT	9	1	0	0	0	0		1991
CT	9	1	0	0	0	0		1992
CT	9	1	0	0	0	0		1993
CT	9	1	0	0	0	0		1994
CT	9	1	0	0	0	0		1995
CT	9	1	0	0	0	0		1996
CT	9	1	0	0	0	0		1997
CT	9	1	0	0	0	0		1998
CT	9	1	0	0	0	0		1999
CT	9	1	0	0	0	0		2000
CT	9	1	0	0	0	0		2001
CT	9	1	0	0	0	0		2002
CT	9	1	0	0	0	0		2003
CT	9	1	0	0	0	0		2004
CT	9	1	0	0	0	0		2005
CT	9	1	0	0	0	0		2006
CT	9	1	0	0	0	0		2007
CT	9	1	0	0	0	0		2008
CT	9	1	0	0	0	0		2009
CT	9	1	0	0	0	0		2010
CT	9	1	30	30	30	30	1	2011
CT	9	1	30	30	30	30	1	2012
CT	9	1	25	25	25	25	1	2013
CT	9	1	27.5	27.5	27.5	27.5	1	2014
CT	9	1	27.5	27.5	27.5	27.5	1	2015
CT	9	1	27.5	27.5	27.5	27.5	1	2016
CT	9	1	23	23	23	23	1	2017
CT	9	1	23	23	23	23	1	2018
CT	9	1	23	23	23	23	1	2019
CT	9	1	23	23	23	23	1	2020
DE	10	1	0	0	0	0		1980
DE	10	1	0	0	0	0		1981
DE	10	1	0	0	0	0		1982
DE	10	1	0	0	0	0		1983
DE	10	1	0	0	0	0		1984
DE	10	1	0	0	0	0		1985
DE	10	1	0	0	0	0		1986
DE	10	1	0	0	0	0		1987
DE	10	1	0	0	0	0		1988
DE	10	1	0	0	0	0		1989
DE	10	1	0	0	0	0		1990
DE	10	1	0	0	0	0		1991
DE	10	1	0	0	0	0		1992
DE	10	1	0	0	0	0		1993
DE	10	1	0	0	0	0		1994
DE	10	1	0	0	0	0		1995
DE	10	1	0	0	0	0		1996
DE	10	1	0	0	0	0		1997
DE	10	1	0	0	0	0		1998
DE	10	1	0	0	0	0		1999
DE	10	1	0	0	0	0		2000
DE	10	1	0	0	0	0		2001
DE	10	1	0	0	0	0		2002
DE	10	1	0	0	0	0		2003
DE	10	1	0	0	0	0		2004
DE	10	1	0	0	0	0		2005
DE	10	1	20	20	20	20	0	2006
DE	10	1	20	20	20	20	0	2007
DE	10	1	20	20	20	20	0	2008
DE	10	1	20	20	20	20	0	2009
DE	10	1	20	20	20	20	0	2010
DE	10	1	20	20	20	20	0	2011
DE	10	1	20	20	20	20	0	2012
DE	10	1	20	20	20	20	0	2013
DE	10	1	20	20	20	20	0	2014
DE	10	1	20	20	20	20	0	2015
DE	10	1	20	20	20	20	0	2016
DE	10	1	20	20	20	20	0	2017
DE	10	1	20	20	20	20	0	2018
DE	10	1	20	20	20	20	0	2019
DE	10	1	20	20	20	20	0	2020
DC	11	1	0	0	0	0		1980
DC	11	1	0	0	0	0		1981
DC	11	1	0	0	0	0		1982
DC	11	1	0	0	0	0		1983
DC	11	1	0	0	0	0		1984
DC	11	1	0	0	0	0		1985
DC	11	1	0	0	0	0		1986
DC	11	1	0	0	0	0		1987
DC	11	1	0	0	0	0		1988
DC	11	1	0	0	0	0		1989
DC	11	1	0	0	0	0		1990
DC	11	1	0	0	0	0		1991
DC	11	1	0	0	0	0		1992
DC	11	1	0	0	0	0		1993
DC	11	1	0	0	0	0		1994
DC	11	1	0	0	0	0		1995
DC	11	1	0	0	0	0		1996
DC	11	1	0	0	0	0		1997
DC	11	1	0	0	0	0		1998
DC	11	1	0	0	0	0		1999
DC	11	1	10	10	10	10	1	2000
DC	11	1	25	25	25	25	1	2001
DC	11	1	25	25	25	25	1	2002
DC	11	1	25	25	25	25	1	2003
DC	11	1	25	25	25	25	1	2004
DC	11	1	35	35	35	35	1	2005
DC	11	1	35	35	35	35	1	2006
DC	11	1	35	35	35	35	1	2007
DC	11	1	40	40	40	40	1	2008
DC	11	1	40	40	40	40	1	2009
DC	11	1	40	40	40	40	1	2010
DC	11	1	40	40	40	40	1	2011
DC	11	1	40	40	40	40	1	2012
DC	11	1	40	40	40	40	1	2013
DC	11	1	40	40	40	40	1	2014
DC	11	1	100	40	40	40	1	2015
DC	11	1	100	40	40	40	1	2016
DC	11	1	100	40	40	40	1	2017
DC	11	1	100	40	40	40	1	2018
DC	11	1	100	40	40	40	1	2019
DC	11	1	100	40	40	40	1	2020
FL	12	0	0	0	0	0		1980
FL	12	0	0	0	0	0		1981
FL	12	0	0	0	0	0		1982
FL	12	0	0	0	0	0		1983
FL	12	0	0	0	0	0		1984
FL	12	0	0	0	0	0		1985
FL	12	0	0	0	0	0		1986
FL	12	0	0	0	0	0		1987
FL	12	0	0	0	0	0		1988
FL	12	0	0	0	0	0		1989
FL	12	0	0	0	0	0		1990
FL	12	0	0	0	0	0		1991
FL	12	0	0	0	0	0		1992
FL	12	0	0	0	0	0		1993
FL	12	0	0	0	0	0		1994
FL	12	0	0	0	0	0		1995
FL	12	0	0	0	0	0		1996
FL	12	0	0	0	0	0		1997
FL	12	0	0	0	0	0		1998
FL	12	0	0	0	0	0		1999
FL	12	0	0	0	0	0		2000
FL	12	0	0	0	0	0		2001
FL	12	0	0	0	0	0		2002
FL	12	0	0	0	0	0		2003
FL	12	0	0	0	0	0		2004
FL	12	0	0	0	0	0		2005
FL	12	0	0	0	0	0		2006
FL	12	0	0	0	0	0		2007
FL	12	0	0	0	0	0		2008
FL	12	0	0	0	0	0		2009
FL	12	0	0	0	0	0		2010
FL	12	0	0	0	0	0		2011
FL	12	0	0	0	0	0		2012
FL	12	0	0	0	0	0		2013
FL	12	0	0	0	0	0		2014
FL	12	0	0	0	0	0		2015
FL	12	0	0	0	0	0		2016
FL	12	0	0	0	0	0		2017
FL	12	0	0	0	0	0		2018
FL	12	0	0	0	0	0		2019
FL	12	0	0	0	0	0		2020
GA	13	1	0	0	0	0		1980
GA	13	1	0	0	0	0		1981
GA	13	1	0	0	0	0		1982
GA	13	1	0	0	0	0		1983
GA	13	1	0	0	0	0		1984
GA	13	1	0	0	0	0		1985
GA	13	1	0	0	0	0		1986
GA	13	1	0	0	0	0		1987
GA	13	1	0	0	0	0		1988
GA	13	1	0	0	0	0		1989
GA	13	1	0	0	0	0		1990
GA	13	1	0	0	0	0		1991
GA	13	1	0	0	0	0		1992
GA	13	1	0	0	0	0		1993
GA	13	1	0	0	0	0		1994
GA	13	1	0	0	0	0		1995
GA	13	1	0	0	0	0		1996
GA	13	1	0	0	0	0		1997
GA	13	1	0	0	0	0		1998
GA	13	1	0	0	0	0		1999
GA	13	1	0	0	0	0		2000
GA	13	1	0	0	0	0		2001
GA	13	1	0	0	0	0		2002
GA	13	1	0	0	0	0		2003
GA	13	1	0	0	0	0		2004
GA	13	1	0	0	0	0		2005
GA	13	1	0	0	0	0		2006
GA	13	1	0	0	0	0		2007
GA	13	1	0	0	0	0		2008
GA	13	1	0	0	0	0		2009
GA	13	1	0	0	0	0		2010
GA	13	1	0	0	0	0		2011
GA	13	1	0	0	0	0		2012
GA	13	1	0	0	0	0		2013
GA	13	1	0	0	0	0		2014
GA	13	1	0	0	0	0		2015
GA	13	1	0	0	0	0		2016
GA	13	1	0	0	0	0		2017
GA	13	1	0	0	0	0		2018
GA	13	1	0	0	0	0		2019
GA	13	1	0	0	0	0		2020
HI	15	1	0	0	0	0		1980
HI	15	1	0	0	0	0		1981
HI	15	1	0	0	0	0		1982
HI	15	1	0	0	0	0		1983
HI	15	1	0	0	0	0		1984
HI	15	1	0	0	0	0		1985
HI	15	1	0	0	0	0		1986
HI	15	1	0	0	0	0		1987
HI	15	1	0	0	0	0		1988
HI	15	1	0	0	0	0		1989
HI	15	1	0	0	0	0		1990
HI	15	1	0	0	0	0		1991
HI	15	1	0	0	0	0		1992
HI	15	1	0	0	0	0		1993
HI	15	1	0	0	0	0		1994
HI	15	1	0	0	0	0		1995
HI	15	1	0	0	0	0		1996
HI	15	1	0	0	0	0		1997
HI	15	1	0	0	0	0		1998
HI	15	1	0	0	0	0		1999
HI	15	1	0	0	0	0		2000
HI	15	1	0	0	0	0		2001
HI	15	1	0	0	0	0		2002
HI	15	1	0	0	0	0		2003
HI	15	1	0	0	0	0		2004
HI	15	1	0	0	0	0		2005
HI	15	1	0	0	0	0		2006
HI	15	1	0	0	0	0		2007
HI	15	1	0	0	0	0		2008
HI	15	1	0	0	0	0		2009
HI	15	1	0	0	0	0		2010
HI	15	1	0	0	0	0		2011
HI	15	1	0	0	0	0		2012
HI	15	1	0	0	0	0		2013
HI	15	1	0	0	0	0		2014
HI	15	1	0	0	0	0		2015
HI	15	1	0	0	0	0		2016
HI	15	1	0	0	0	0		2017
HI	15	1	20	20	20	20	0	2018
HI	15	1	20	20	20	20	0	2019
HI	15	1	20	20	20	20	0	2020
ID	16	1	0	0	0	0		1980
ID	16	1	0	0	0	0		1981
ID	16	1	0	0	0	0		1982
ID	16	1	0	0	0	0		1983
ID	16	1	0	0	0	0		1984
ID	16	1	0	0	0	0		1985
ID	16	1	0	0	0	0		1986
ID	16	1	0	0	0	0		1987
ID	16	1	0	0	0	0		1988
ID	16	1	0	0	0	0		1989
ID	16	1	0	0	0	0		1990
ID	16	1	0	0	0	0		1991
ID	16	1	0	0	0	0		1992
ID	16	1	0	0	0	0		1993
ID	16	1	0	0	0	0		1994
ID	16	1	0	0	0	0		1995
ID	16	1	0	0	0	0		1996
ID	16	1	0	0	0	0		1997
ID	16	1	0	0	0	0		1998
ID	16	1	0	0	0	0		1999
ID	16	1	0	0	0	0		2000
ID	16	1	0	0	0	0		2001
ID	16	1	0	0	0	0		2002
ID	16	1	0	0	0	0		2003
ID	16	1	0	0	0	0		2004
ID	16	1	0	0	0	0		2005
ID	16	1	0	0	0	0		2006
ID	16	1	0	0	0	0		2007
ID	16	1	0	0	0	0		2008
ID	16	1	0	0	0	0		2009
ID	16	1	0	0	0	0		2010
ID	16	1	0	0	0	0		2011
ID	16	1	0	0	0	0		2012
ID	16	1	0	0	0	0		2013
ID	16	1	0	0	0	0		2014
ID	16	1	0	0	0	0		2015
ID	16	1	0	0	0	0		2016
ID	16	1	0	0	0	0		2017
ID	16	1	0	0	0	0		2018
ID	16	1	0	0	0	0		2019
ID	16	1	0	0	0	0		2020
IL	17	1	0	0	0	0		1980
IL	17	1	0	0	0	0		1981
IL	17	1	0	0	0	0		1982
IL	17	1	0	0	0	0		1983
IL	17	1	0	0	0	0		1984
IL	17	1	0	0	0	0		1985
IL	17	1	0	0	0	0		1986
IL	17	1	0	0	0	0		1987
IL	17	1	0	0	0	0		1988
IL	17	1	0	0	0	0		1989
IL	17	1	0	0	0	0		1990
IL	17	1	0	0	0	0		1991
IL	17	1	0	0	0	0		1992
IL	17	1	0	0	0	0		1993
IL	17	1	0	0	0	0		1994
IL	17	1	0	0	0	0		1995
IL	17	1	0	0	0	0		1996
IL	17	1	0	0	0	0		1997
IL	17	1	0	0	0	0		1998
IL	17	1	0	0	0	0		1999
IL	17	1	5	5	5	5	0	2000
IL	17	1	5	5	5	5	0	2001
IL	17	1	5	5	5	5	0	2002
IL	17	1	5	5	5	5	1	2003
IL	17	1	5	5	5	5	1	2004
IL	17	1	5	5	5	5	1	2005
IL	17	1	5	5	5	5	1	2006
IL	17	1	5	5	5	5	1	2007
IL	17	1	5	5	5	5	1	2008
IL	17	1	5	5	5	5	1	2009
IL	17	1	5	5	5	5	1	2010
IL	17	1	5	5	5	5	1	2011
IL	17	1	7.5	7.5	7.5	7.5	1	2012
IL	17	1	10	10	10	10	1	2013
IL	17	1	10	10	10	10	1	2014
IL	17	1	10	10	10	10	1	2015
IL	17	1	10	10	10	10	1	2016
IL	17	1	14	14	14	14	1	2017
IL	17	1	18	18	18	18	1	2018
IL	17	1	18	18	18	18	1	2019
IL	17	1	18	18	18	18	1	2020
IN	18	1	0	0	0	0		1980
IN	18	1	0	0	0	0		1981
IN	18	1	0	0	0	0		1982
IN	18	1	0	0	0	0		1983
IN	18	1	0	0	0	0		1984
IN	18	1	0	0	0	0		1985
IN	18	1	0	0	0	0		1986
IN	18	1	0	0	0	0		1987
IN	18	1	0	0	0	0		1988
IN	18	1	0	0	0	0		1989
IN	18	1	0	0	0	0		1990
IN	18	1	0	0	0	0		1991
IN	18	1	0	0	0	0		1992
IN	18	1	0	0	0	0		1993
IN	18	1	0	0	0	0		1994
IN	18	1	0	0	0	0		1995
IN	18	1	0	0	0	0		1996
IN	18	1	0	0	0	0		1997
IN	18	1	0	0	0	0		1998
IN	18	1	0	3.4	3.4	3.4	1	1999
IN	18	1	0	3.4	3.4	3.4	1	2000
IN	18	1	0	3.4	3.4	3.4	1	2001
IN	18	1	0	3.4	3.4	3.4	1	2002
IN	18	1	6	6	6	6	1	2003
IN	18	1	6	6	6	6	1	2004
IN	18	1	6	6	6	6	1	2005
IN	18	1	6	6	6	6	1	2006
IN	18	1	6	6	6	6	1	2007
IN	18	1	6	6	6	6	1	2008
IN	18	1	9	9	9	9	1	2009
IN	18	1	9	9	9	9	1	2010
IN	18	1	9	9	9	9	1	2011
IN	18	1	9	9	9	9	1	2012
IN	18	1	9	9	9	9	1	2013
IN	18	1	9	9	9	9	1	2014
IN	18	1	9	9	9	9	1	2015
IN	18	1	9	9	9	9	1	2016
IN	18	1	9	9	9	9	1	2017
IN	18	1	9	9	9	9	1	2018
IN	18	1	9	9	9	9	1	2019
IN	18	1	9	9	9	9	1	2020
IA	19	1	0	0	0	0		1980
IA	19	1	0	0	0	0		1981
IA	19	1	0	0	0	0		1982
IA	19	1	0	0	0	0		1983
IA	19	1	0	0	0	0		1984
IA	19	1	0	0	0	0		1985
IA	19	1	0	0	0	0		1986
IA	19	1	0	0	0	0		1987
IA	19	1	0	0	0	0		1988
IA	19	1	0	0	0	0		1989
IA	19	1	5	5	5	5	0	1990
IA	19	1	6.5	6.5	6.5	6.5	0	1991
IA	19	1	6.5	6.5	6.5	6.5	0	1992
IA	19	1	6.5	6.5	6.5	6.5	0	1993
IA	19	1	6.5	6.5	6.5	6.5	0	1994
IA	19	1	6.5	6.5	6.5	6.5	0	1995
IA	19	1	6.5	6.5	6.5	6.5	0	1996
IA	19	1	6.5	6.5	6.5	6.5	0	1997
IA	19	1	6.5	6.5	6.5	6.5	0	1998
IA	19	1	6.5	6.5	6.5	6.5	0	1999
IA	19	1	6.5	6.5	6.5	6.5	0	2000
IA	19	1	6.5	6.5	6.5	6.5	0	2001
IA	19	1	6.5	6.5	6.5	6.5	0	2002
IA	19	1	6.5	6.5	6.5	6.5	0	2003
IA	19	1	6.5	6.5	6.5	6.5	0	2004
IA	19	1	6.5	6.5	6.5	6.5	0	2005
IA	19	1	6.5	6.5	6.5	6.5	0	2006
IA	19	1	7	7	7	7	1	2007
IA	19	1	7	7	7	7	1	2008
IA	19	1	7	7	7	7	1	2009
IA	19	1	7	7	7	7	1	2010
IA	19	1	7	7	7	7	1	2011
IA	19	1	7	7	7	7	1	2012
IA	19	1	14	14	14	14	1	2013
IA	19	1	15	15	15	15	1	2014
IA	19	1	15	15	15	15	1	2015
IA	19	1	15	15	15	15	1	2016
IA	19	1	15	15	15	15	1	2017
IA	19	1	15	15	15	15	1	2018
IA	19	1	15	15	15	15	1	2019
IA	19	1	15	15	15	15	1	2020
KS	20	1	0	0	0	0		1980
KS	20	1	0	0	0	0		1981
KS	20	1	0	0	0	0		1982
KS	20	1	0	0	0	0		1983
KS	20	1	0	0	0	0		1984
KS	20	1	0	0	0	0		1985
KS	20	1	0	0	0	0		1986
KS	20	1	0	0	0	0		1987
KS	20	1	0	0	0	0		1988
KS	20	1	0	0	0	0		1989
KS	20	1	0	0	0	0		1990
KS	20	1	0	0	0	0		1991
KS	20	1	0	0	0	0		1992
KS	20	1	0	0	0	0		1993
KS	20	1	0	0	0	0		1994
KS	20	1	0	0	0	0		1995
KS	20	1	0	0	0	0		1996
KS	20	1	0	0	0	0		1997
KS	20	1	10	10	10	10	1	1998
KS	20	1	10	10	10	10	1	1999
KS	20	1	10	10	10	10	1	2000
KS	20	1	10	10	10	10	1	2001
KS	20	1	15	15	15	15	1	2002
KS	20	1	15	15	15	15	1	2003
KS	20	1	15	15	15	15	1	2004
KS	20	1	15	15	15	15	1	2005
KS	20	1	15	15	15	15	1	2006
KS	20	1	17	17	17	17	1	2007
KS	20	1	17	17	17	17	1	2008
KS	20	1	17	17	17	17	1	2009
KS	20	1	18	18	18	18	1	2010
KS	20	1	18	18	18	18	1	2011
KS	20	1	18	18	18	18	1	2012
KS	20	1	17	17	17	17	1	2013
KS	20	1	17	17	17	17	1	2014
KS	20	1	17	17	17	17	1	2015
KS	20	1	17	17	17	17	1	2016
KS	20	1	17	17	17	17	1	2017
KS	20	1	17	17	17	17	1	2018
KS	20	1	17	17	17	17	1	2019
KS	20	1	17	17	17	17	1	2020
KY	21	1	0	0	0	0		1980
KY	21	1	0	0	0	0		1981
KY	21	1	0	0	0	0		1982
KY	21	1	0	0	0	0		1983
KY	21	1	0	0	0	0		1984
KY	21	1	0	0	0	0		1985
KY	21	1	0	0	0	0		1986
KY	21	1	0	0	0	0		1987
KY	21	1	0	0	0	0		1988
KY	21	1	0	0	0	0		1989
KY	21	1	0	0	0	0		1990
KY	21	1	0	0	0	0		1991
KY	21	1	0	0	0	0		1992
KY	21	1	0	0	0	0		1993
KY	21	1	0	0	0	0		1994
KY	21	1	0	0	0	0		1995
KY	21	1	0	0	0	0		1996
KY	21	1	0	0	0	0		1997
KY	21	1	0	0	0	0		1998
KY	21	1	0	0	0	0		1999
KY	21	1	0	0	0	0		2000
KY	21	1	0	0	0	0		2001
KY	21	1	0	0	0	0		2002
KY	21	1	0	0	0	0		2003
KY	21	1	0	0	0	0		2004
KY	21	1	0	0	0	0		2005
KY	21	1	0	0	0	0		2006
KY	21	1	0	0	0	0		2007
KY	21	1	0	0	0	0		2008
KY	21	1	0	0	0	0		2009
KY	21	1	0	0	0	0		2010
KY	21	1	0	0	0	0		2011
KY	21	1	0	0	0	0		2012
KY	21	1	0	0	0	0		2013
KY	21	1	0	0	0	0		2014
KY	21	1	0	0	0	0		2015
KY	21	1	0	0	0	0		2016
KY	21	1	0	0	0	0		2017
KY	21	1	0	0	0	0		2018
KY	21	1	0	0	0	0		2019
KY	21	1	0	0	0	0		2020
LA	22	1	0	0	0	0		1980
LA	22	1	0	0	0	0		1981
LA	22	1	0	0	0	0		1982
LA	22	1	0	0	0	0		1983
LA	22	1	0	0	0	0		1984
LA	22	1	0	0	0	0		1985
LA	22	1	0	0	0	0		1986
LA	22	1	0	0	0	0		1987
LA	22	1	0	0	0	0		1988
LA	22	1	0	0	0	0		1989
LA	22	1	0	0	0	0		1990
LA	22	1	0	0	0	0		1991
LA	22	1	0	0	0	0		1992
LA	22	1	0	0	0	0		1993
LA	22	1	0	0	0	0		1994
LA	22	1	0	0	0	0		1995
LA	22	1	0	0	0	0		1996
LA	22	1	0	0	0	0		1997
LA	22	1	0	0	0	0		1998
LA	22	1	0	0	0	0		1999
LA	22	1	0	0	0	0		2000
LA	22	1	0	0	0	0		2001
LA	22	1	0	0	0	0		2002
LA	22	1	0	0	0	0		2003
LA	22	1	0	0	0	0		2004
LA	22	1	0	0	0	0		2005
LA	22	1	0	0	0	0		2006
LA	22	1	0	0	0	0		2007
LA	22	1	3.5	3.5	3.5	3.5	1	2008
LA	22	1	3.5	3.5	3.5	3.5	1	2009
LA	22	1	3.5	3.5	3.5	3.5	1	2010
LA	22	1	3.5	3.5	3.5	3.5	1	2011
LA	22	1	3.5	3.5	3.5	3.5	1	2012
LA	22	1	3.5	3.5	3.5	3.5	1	2013
LA	22	1	3.5	3.5	3.5	3.5	1	2014
LA	22	1	3.5	3.5	3.5	3.5	1	2015
LA	22	1	3.5	3.5	3.5	3.5	1	2016
LA	22	1	3.5	3.5	3.5	3.5	1	2017
LA	22	1	3.5	3.5	3.5	3.5	1	2018
LA	22	1	5	5	5	5	1	2019
LA	22	1	5	5	5	5	1	2020
ME	23	1	0	0	0	0		1980
ME	23	1	0	0	0	0		1981
ME	23	1	0	0	0	0		1982
ME	23	1	0	0	0	0		1983
ME	23	1	0	0	0	0		1984
ME	23	1	0	0	0	0		1985
ME	23	1	0	0	0	0		1986
ME	23	1	0	0	0	0		1987
ME	23	1	0	0	0	0		1988
ME	23	1	0	0	0	0		1989
ME	23	1	0	0	0	0		1990
ME	23	1	0	0	0	0		1991
ME	23	1	0	0	0	0		1992
ME	23	1	0	0	0	0		1993
ME	23	1	0	0	0	0		1994
ME	23	1	0	0	0	0		1995
ME	23	1	0	0	0	0		1996
ME	23	1	0	0	0	0		1997
ME	23	1	0	0	0	0		1998
ME	23	1	0	0	0	0		1999
ME	23	1	5	5	5	5	0	2000
ME	23	1	5	5	5	5	0	2001
ME	23	1	5	5	5	5	0	2002
ME	23	1	4.92	4.92	4.92	4.92	0	2003
ME	23	1	4.92	4.92	4.92	4.92	0	2004
ME	23	1	4.92	4.92	4.92	4.92	0	2005
ME	23	1	4.92	4.92	4.92	4.92	0	2006
ME	23	1	4.92	4.92	4.92	4.92	0	2007
ME	23	1	5	5	5	5	0	2008
ME	23	1	4	4	4	4	0	2009
ME	23	1	4	4	4	4	0	2010
ME	23	1	5	5	5	5	0	2011
ME	23	1	5	5	5	5	0	2012
ME	23	1	5	5	5	5	0	2013
ME	23	1	5	5	5	5	0	2014
ME	23	1	5	5	5	5	0	2015
ME	23	1	5	5	5	5	1	2016
ME	23	1	5	5	5	5	1	2017
ME	23	1	5	5	5	5	1	2018
ME	23	1	5	5	5	5	1	2019
ME	23	1	25	12	12	12	1	2020
MD1	24	1	0	0	0	0	0	1980
MD1	24	1	0	0	0	0	0	1981
MD1	24	1	0	0	0	0	0	1982
MD1	24	1	0	0	0	0	0	1983
MD1	24	1	0	0	0	0	0	1984
MD1	24	1	0	0	0	0	0	1985
MD1	24	1	0	0	0	0	0	1986
MD1	24	1	50	50	50	50	0	1987
MD1	24	1	50	50	50	50	0	1988
MD1	24	1	50	50	50	50	0	1989
MD1	24	1	50	50	50	50	0	1990
MD1	24	1	50	50	50	50	0	1991
MD1	24	1	50	50	50	50	0	1992
MD1	24	1	50	50	50	50	0	1993
MD1	24	1	50	50	50	50	0	1994
MD1	24	1	50	50	50	50	0	1995
MD1	24	1	50	50	50	50	0	1996
MD1	24	1	50	50	50	50	0	1997
MD1	24	1	50	50	50	50	0	1998
MD1	24	1	50	50	50	50	0	1999
MD1	24	1	50	50	50	50	0	2000
MD1	24	1	50	50	50	50	0	2001
MD1	24	1	50	50	50	50	0	2002
MD1	24	1	50	50	50	50	0	2003
MD1	24	1	50	50	50	50	0	2004
MD1	24	1	50	50	50	50	0	2005
MD1	24	1	50	50	50	50	0	2006
MD1	24	1	50	50	50	50	0	2007
MD1	24	1	50	50	50	50	0	2008
MD1	24	1	50	50	50	50	0	2009
MD1	24	1	50	50	50	50	0	2010
MD1	24	1	50	50	50	50	0	2011
MD1	24	1	50	50	50	50	0	2012
MD1	24	1	50	50	50	50	0	2013
MD1	24	1	50	50	50	50	0	2014
MD1	24	1	50	50	50	50	0	2015
MD1	24	1	50	50	50	50	0	2016
MD1	24	1	50	50	50	50	0	2017
MD1	24	1	50	50	50	50	0	2018
MD1	24	1	50	50	50	50	0	2019
MD1	24	1	50	50	50	50	0	2020
MD2	24	1	0	0	0	0	1	1980
MD2	24	1	0	0	0	0	1	1981
MD2	24	1	0	0	0	0	1	1982
MD2	24	1	0	0	0	0	1	1983
MD2	24	1	0	0	0	0	1	1984
MD2	24	1	0	0	0	0	1	1985
MD2	24	1	0	0	0	0	1	1986
MD2	24	1	0	0	0	0	1	1987
MD2	24	1	0	0	0	0	1	1988
MD2	24	1	0	0	0	0	1	1989
MD2	24	1	0	0	0	0	1	1990
MD2	24	1	0	0	0	0	1	1991
MD2	24	1	0	0	0	0	1	1992
MD2	24	1	0	0	0	0	1	1993
MD2	24	1	0	0	0	0	1	1994
MD2	24	1	0	0	0	0	1	1995
MD2	24	1	0	0	0	0	1	1996
MD2	24	1	0	0	0	0	1	1997
MD2	24	1	0	10	10	10	1	1998
MD2	24	1	0	10	10	10	1	1999
MD2	24	1	0	15	15	15	1	2000
MD2	24	1	0	16	16	16	1	2001
MD2	24	1	0	16	16	16	1	2002
MD2	24	1	0	18	18	18	1	2003
MD2	24	1	0	20	20	20	1	2004
MD2	24	1	0	20	20	20	1	2005
MD2	24	1	0	20	20	20	1	2006
MD2	24	1	25	25	25	25	1	2007
MD2	24	1	25	25	25	25	1	2008
MD2	24	1	25	25	25	25	1	2009
MD2	24	1	25	25	25	25	1	2010
MD2	24	1	25	25	25	25	1	2011
MD2	24	1	25	25	25	25	1	2012
MD2	24	1	25	25	25	25	1	2013
MD2	24	1	25	25	25	25	1	2014
MD2	24	1	25.5	25.5	25.5	25.5	1	2015
MD2	24	1	26	26	26	26	1	2016
MD2	24	1	27	27	27	27	1	2017
MD2	24	1	28	28	28	28	1	2018
MD2	24	1	28	28	28	28	1	2019
MD2	24	1	28	28	28	28	1	2020
MA	25	1	0	0	0	0		1980
MA	25	1	0	0	0	0		1981
MA	25	1	0	0	0	0		1982
MA	25	1	0	0	0	0		1983
MA	25	1	0	0	0	0		1984
MA	25	1	0	0	0	0		1985
MA	25	1	0	0	0	0		1986
MA	25	1	0	0	0	0		1987
MA	25	1	0	0	0	0		1988
MA	25	1	0	0	0	0		1989
MA	25	1	0	0	0	0		1990
MA	25	1	0	0	0	0		1991
MA	25	1	0	0	0	0		1992
MA	25	1	0	0	0	0		1993
MA	25	1	0	0	0	0		1994
MA	25	1	0	0	0	0		1995
MA	25	1	0	0	0	0		1996
MA	25	1	10	10	10	10	1	1997
MA	25	1	10	10	10	10	1	1998
MA	25	1	10	10	10	10	1	1999
MA	25	1	10	10	10	10	1	2000
MA	25	1	15	15	15	15	1	2001
MA	25	1	15	15	15	15	1	2002
MA	25	1	15	15	15	15	1	2003
MA	25	1	15	15	15	15	1	2004
MA	25	1	15	15	15	15	1	2005
MA	25	1	15	15	15	15	1	2006
MA	25	1	15	15	15	15	1	2007
MA	25	1	15	15	15	15	1	2008
MA	25	1	15	15	15	15	1	2009
MA	25	1	15	15	15	15	1	2010
MA	25	1	15	15	15	15	1	2011
MA	25	1	15	15	15	15	1	2012
MA	25	1	15	15	15	15	1	2013
MA	25	1	15	15	15	15	1	2014
MA	25	1	15	15	15	15	1	2015
MA	25	1	23	23	23	23	1	2016
MA	25	1	23	23	23	23	1	2017
MA	25	1	23	23	23	23	1	2018
MA	25	1	30	30	30	30	1	2019
MA	25	1	30	30	30	30	1	2020
MI	26	1	0	0	0	0		1980
MI	26	1	0	0	0	0		1981
MI	26	1	0	0	0	0		1982
MI	26	1	0	0	0	0		1983
MI	26	1	0	0	0	0		1984
MI	26	1	0	0	0	0		1985
MI	26	1	0	0	0	0		1986
MI	26	1	0	0	0	0		1987
MI	26	1	0	0	0	0		1988
MI	26	1	0	0	0	0		1989
MI	26	1	0	0	0	0		1990
MI	26	1	0	0	0	0		1991
MI	26	1	0	0	0	0		1992
MI	26	1	0	0	0	0		1993
MI	26	1	0	0	0	0		1994
MI	26	1	0	0	0	0		1995
MI	26	1	0	0	0	0		1996
MI	26	1	0	0	0	0		1997
MI	26	1	0	0	0	0		1998
MI	26	1	0	0	0	0		1999
MI	26	1	0	0	0	0		2000
MI	26	1	0	0	0	0		2001
MI	26	1	0	0	0	0		2002
MI	26	1	0	0	0	0		2003
MI	26	1	0	0	0	0		2004
MI	26	1	0	0	0	0		2005
MI	26	1	0	0	0	0		2006
MI	26	1	0	0	0	0		2007
MI	26	1	10	10	10	10	1	2008
MI	26	1	20	20	20	20	1	2009
MI	26	1	20	20	20	20	1	2010
MI	26	1	20	20	20	20	1	2011
MI	26	1	6	6	6	6	1	2012
MI	26	1	6	6	6	6	1	2013
MI	26	1	6	6	6	6	1	2014
MI	26	1	6	6	6	6	1	2015
MI	26	1	6	6	6	6	1	2016
MI	26	1	6	6	6	6	1	2017
MI	26	1	6	6	6	6	1	2018
MI	26	1	6	6	6	6	1	2019
MI	26	1	6	6	6	6	1	2020
MN	27	1	0	0	0	0		1980
MN	27	1	0	0	0	0		1981
MN	27	1	0	0	0	0		1982
MN	27	1	0	0	0	0		1983
MN	27	1	0	0	0	0		1984
MN	27	1	0	0	0	0		1985
MN	27	1	0	0	0	0		1986
MN	27	1	0	0	0	0		1987
MN	27	1	0	0	0	0		1988
MN	27	1	0	0	0	0		1989
MN	27	1	0	0	0	0		1990
MN	27	1	10	10	10	10	1	1991
MN	27	1	10	10	10	10	1	1992
MN	27	1	15	15	15	15	1	1993
MN	27	1	15	15	15	15	1	1994
MN	27	1	15	15	15	15	1	1995
MN	27	1	15	15	15	15	1	1996
MN	27	1	15	15	15	15	1	1997
MN	27	1	15	25	30	30	1	1998
MN	27	1	15	27	32	32	1	1999
MN	27	1	25	30	35	35	1	2000
MN	27	1	25	30	35	35	1	2001
MN	27	1	25	30	35	35	1	2002
MN	27	1	25	30	35	35	1	2003
MN	27	1	25	30	35	35	1	2004
MN	27	1	25	30	35	35	1	2005
MN	27	1	25	30	35	35	1	2006
MN	27	1	25	30	35	35	1	2007
MN	27	1	25	30	35	35	1	2008
MN	27	1	25	30	35	35	1	2009
MN	27	1	25	30	35	35	1	2010
MN	27	1	25	30	35	35	1	2011
MN	27	1	25	30	35	35	1	2012
MN	27	1	25	30	35	35	1	2013
MN	27	1	26	31	37	37	1	2014
MN	27	1	26	31	36	36	1	2015
MN	27	1	26	31	36	36	1	2016
MN	27	1	25	31	36	36	1	2017
MN	27	1	25	30	35	35	1	2018
MN	27	1	53	32	37	38	1	2019
MN	27	1	52	31	36	38	1	2020
MS	28	1	0	0	0	0		1980
MS	28	1	0	0	0	0		1981
MS	28	1	0	0	0	0		1982
MS	28	1	0	0	0	0		1983
MS	28	1	0	0	0	0		1984
MS	28	1	0	0	0	0		1985
MS	28	1	0	0	0	0		1986
MS	28	1	0	0	0	0		1987
MS	28	1	0	0	0	0		1988
MS	28	1	0	0	0	0		1989
MS	28	1	0	0	0	0		1990
MS	28	1	0	0	0	0		1991
MS	28	1	0	0	0	0		1992
MS	28	1	0	0	0	0		1993
MS	28	1	0	0	0	0		1994
MS	28	1	0	0	0	0		1995
MS	28	1	0	0	0	0		1996
MS	28	1	0	0	0	0		1997
MS	28	1	0	0	0	0		1998
MS	28	1	0	0	0	0		1999
MS	28	1	0	0	0	0		2000
MS	28	1	0	0	0	0		2001
MS	28	1	0	0	0	0		2002
MS	28	1	0	0	0	0		2003
MS	28	1	0	0	0	0		2004
MS	28	1	0	0	0	0		2005
MS	28	1	0	0	0	0		2006
MS	28	1	0	0	0	0		2007
MS	28	1	0	0	0	0		2008
MS	28	1	0	0	0	0		2009
MS	28	1	0	0	0	0		2010
MS	28	1	0	0	0	0		2011
MS	28	1	0	0	0	0		2012
MS	28	1	0	0	0	0		2013
MS	28	1	0	0	0	0		2014
MS	28	1	0	0	0	0		2015
MS	28	1	0	0	0	0		2016
MS	28	1	0	0	0	0		2017
MS	28	1	0	0	0	0		2018
MS	28	1	0	0	0	0		2019
MS	28	1	0	0	0	0		2020
MO	29	1	0	0	0	0		1980
MO	29	1	0	0	0	0		1981
MO	29	1	0	0	0	0		1982
MO	29	1	0	0	0	0		1983
MO	29	1	0	0	0	0		1984
MO	29	1	0	0	0	0		1985
MO	29	1	0	0	0	0		1986
MO	29	1	0	0	0	0		1987
MO	29	1	0	0	0	0		1988
MO	29	1	0	0	0	0		1989
MO	29	1	0	0	0	0		1990
MO	29	1	0	0	0	0		1991
MO	29	1	0	0	0	0		1992
MO	29	1	0	0	0	0		1993
MO	29	1	0	0	0	0		1994
MO	29	1	0	0	0	0		1995
MO	29	1	0	0	0	0		1996
MO	29	1	0	0	0	0		1997
MO	29	1	0	0	0	0		1998
MO	29	1	0	0	0	0		1999
MO	29	1	0	0	0	0		2000
MO	29	1	0	0	0	0		2001
MO	29	1	0	0	0	0		2002
MO	29	1	0	0	0	0		2003
MO	29	1	0	0	0	0		2004
MO	29	1	0	0	0	0		2005
MO	29	1	0	0	0	0		2006
MO	29	1	0	0	0	0		2007
MO	29	1	0	0	0	0		2008
MO	29	1	0	0	0	0		2009
MO	29	1	0	0	0	0		2010
MO	29	1	0	0	0	0		2011
MO	29	1	0	0	0	0		2012
MO	29	1	0	0	0	0		2013
MO	29	1	0	0	0	0		2014
MO	29	1	0	0	0	0		2015
MO	29	1	0	0	0	0		2016
MO	29	1	0	0	0	0		2017
MO	29	1	0	0	0	0		2018
MO	29	1	0	0	0	0		2019
MO	29	1	0	0	0	0		2020
MT	30	1	0	0	0	0		1980
MT	30	1	0	0	0	0		1981
MT	30	1	0	0	0	0		1982
MT	30	1	0	0	0	0		1983
MT	30	1	0	0	0	0		1984
MT	30	1	0	0	0	0		1985
MT	30	1	0	0	0	0		1986
MT	30	1	0	0	0	0		1987
MT	30	1	0	0	0	0		1988
MT	30	1	0	0	0	0		1989
MT	30	1	0	0	0	0		1990
MT	30	1	0	0	0	0		1991
MT	30	1	0	0	0	0		1992
MT	30	1	0	0	0	0		1993
MT	30	1	0	0	0	0		1994
MT	30	1	0	0	0	0		1995
MT	30	1	0	0	0	0		1996
MT	30	1	0	0	0	0		1997
MT	30	1	0	0	0	0		1998
MT	30	1	0	0	0	0		1999
MT	30	1	0	0	0	0		2000
MT	30	1	0	0	0	0		2001
MT	30	1	0	0	0	0		2002
MT	30	1	0	0	0	0		2003
MT	30	1	0	0	0	0		2004
MT	30	1	0	0	0	0		2005
MT	30	1	0	0	0	0		2006
MT	30	1	0	0	0	0		2007
MT	30	1	0	0	0	0		2008
MT	30	1	0	0	0	0		2009
MT	30	1	0	0	0	0		2010
MT	30	1	0	0	0	0		2011
MT	30	1	0	0	0	0		2012
MT	30	1	0	0	0	0		2013
MT	30	1	0	0	0	0		2014
MT	30	1	0	0	0	0		2015
MT	30	1	0	0	0	0		2016
MT	30	1	0	0	0	0		2017
MT	30	1	0	0	0	0		2018
MT	30	1	3	3	3	3	1	2019
MT	30	1	3	3	3	3	1	2020
NE	31	1	0	0	0	0		1980
NE	31	1	0	0	0	0		1981
NE	31	1	0	0	0	0		1982
NE	31	1	0	0	0	0		1983
NE	31	1	0	0	0	0		1984
NE	31	1	0	0	0	0		1985
NE	31	1	0	0	0	0		1986
NE	31	1	0	0	0	0		1987
NE	31	1	0	0	0	0		1988
NE	31	1	0	0	0	0		1989
NE	31	1	0	0	0	0		1990
NE	31	1	0	0	0	0		1991
NE	31	1	0	0	0	0		1992
NE	31	1	0	0	0	0		1993
NE	31	1	0	0	0	0		1994
NE	31	1	0	0	0	0		1995
NE	31	1	0	0	0	0		1996
NE	31	1	0	0	0	0		1997
NE	31	1	0	0	0	0		1998
NE	31	1	0	0	0	0		1999
NE	31	1	0	0	0	0		2000
NE	31	1	0	0	0	0		2001
NE	31	1	0	0	0	0		2002
NE	31	1	0	0	0	0		2003
NE	31	1	0	0	0	0		2004
NE	31	1	0	0	0	0		2005
NE	31	1	8	8	8	8	1	2006
NE	31	1	10	10	10	10	1	2007
NE	31	1	10	10	10	10	1	2008
NE	31	1	10	10	10	10	1	2009
NE	31	1	10	10	10	10	1	2010
NE	31	1	10	10	10	10	1	2011
NE	31	1	10	10	10	10	1	2012
NE	31	1	10	10	10	10	1	2013
NE	31	1	10	10	10	10	1	2014
NE	31	1	10	10	10	10	1	2015
NE	31	1	10	10	10	10	1	2016
NE	31	1	10	10	10	10	1	2017
NE	31	1	10	10	10	10	1	2018
NE	31	1	10	10	10	10	1	2019
NE	31	1	10	10	10	10	1	2020
NV	32	0	0	0	0	0		1980
NV	32	0	0	0	0	0		1981
NV	32	0	0	0	0	0		1982
NV	32	0	0	0	0	0		1983
NV	32	0	0	0	0	0		1984
NV	32	0	0	0	0	0		1985
NV	32	0	0	0	0	0		1986
NV	32	0	0	0	0	0		1987
NV	32	0	0	0	0	0		1988
NV	32	0	0	0	0	0		1989
NV	32	0	0	0	0	0		1990
NV	32	0	0	0	0	0		1991
NV	32	0	0	0	0	0		1992
NV	32	0	0	0	0	0		1993
NV	32	0	0	0	0	0		1994
NV	32	0	0	0	0	0		1995
NV	32	0	0	0	0	0		1996
NV	32	0	0	0	0	0		1997
NV	32	0	0	0	0	0		1998
NV	32	0	0	0	0	0		1999
NV	32	0	0	0	0	0		2000
NV	32	0	0	0	0	0		2001
NV	32	0	0	0	0	0		2002
NV	32	0	0	0	0	0		2003
NV	32	0	0	0	0	0		2004
NV	32	0	0	0	0	0		2005
NV	32	0	0	0	0	0		2006
NV	32	0	0	0	0	0		2007
NV	32	0	0	0	0	0		2008
NV	32	0	0	0	0	0		2009
NV	32	0	0	0	0	0		2010
NV	32	0	0	0	0	0		2011
NV	32	0	0	0	0	0		2012
NV	32	0	0	0	0	0		2013
NV	32	0	0	0	0	0		2014
NV	32	0	0	0	0	0		2015
NV	32	0	0	0	0	0		2016
NV	32	0	0	0	0	0		2017
NV	32	0	0	0	0	0		2018
NV	32	0	0	0	0	0		2019
NV	32	0	0	0	0	0		2020
NH	33	1	0	0	0	0		1980
NH	33	1	0	0	0	0		1981
NH	33	1	0	0	0	0		1982
NH	33	1	0	0	0	0		1983
NH	33	1	0	0	0	0		1984
NH	33	1	0	0	0	0		1985
NH	33	1	0	0	0	0		1986
NH	33	1	0	0	0	0		1987
NH	33	1	0	0	0	0		1988
NH	33	1	0	0	0	0		1989
NH	33	1	0	0	0	0		1990
NH	33	1	0	0	0	0		1991
NH	33	1	0	0	0	0		1992
NH	33	1	0	0	0	0		1993
NH	33	1	0	0	0	0		1994
NH	33	1	0	0	0	0		1995
NH	33	1	0	0	0	0		1996
NH	33	1	0	0	0	0		1997
NH	33	1	0	0	0	0		1998
NH	33	1	0	0	0	0		1999
NH	33	1	0	0	0	0		2000
NH	33	1	0	0	0	0		2001
NH	33	1	0	0	0	0		2002
NH	33	1	0	0	0	0		2003
NH	33	1	0	0	0	0		2004
NH	33	1	0	0	0	0		2005
NH	33	1	0	0	0	0		2006
NH	33	1	0	0	0	0		2007
NH	33	1	0	0	0	0		2008
NH	33	1	0	0	0	0		2009
NH	33	1	0	0	0	0		2010
NH	33	1	0	0	0	0		2011
NH	33	1	0	0	0	0		2012
NH	33	1	0	0	0	0		2013
NH	33	1	0	0	0	0		2014
NH	33	1	0	0	0	0		2015
NH	33	1	0	0	0	0		2016
NH	33	1	0	0	0	0		2017
NH	33	1	0	0	0	0		2018
NH	33	1	0	0	0	0		2019
NH	33	1	0	0	0	0		2020
NJ	34	1	0	0	0	0		1980
NJ	34	1	0	0	0	0		1981
NJ	34	1	0	0	0	0		1982
NJ	34	1	0	0	0	0		1983
NJ	34	1	0	0	0	0		1984
NJ	34	1	0	0	0	0		1985
NJ	34	1	0	0	0	0		1986
NJ	34	1	0	0	0	0		1987
NJ	34	1	0	0	0	0		1988
NJ	34	1	0	0	0	0		1989
NJ	34	1	0	0	0	0		1990
NJ	34	1	0	0	0	0		1991
NJ	34	1	0	0	0	0		1992
NJ	34	1	0	0	0	0		1993
NJ	34	1	0	0	0	0		1994
NJ	34	1	0	0	0	0		1995
NJ	34	1	0	0	0	0		1996
NJ	34	1	0	0	0	0		1997
NJ	34	1	0	0	0	0		1998
NJ	34	1	0	0	0	0		1999
NJ	34	1	0	10	10	10	1	2000
NJ	34	1	0	15	15	15	1	2001
NJ	34	1	0	17.5	17.5	17.5	1	2002
NJ	34	1	0	20	20	20	1	2003
NJ	34	1	0	20	20	20	1	2004
NJ	34	1	0	20	20	20	1	2005
NJ	34	1	0	20	20	20	1	2006
NJ	34	1	20	20	20	20	1	2007
NJ	34	1	22.5	22.5	22.5	22.5	1	2008
NJ	34	1	25	25	25	25	1	2009
NJ	34	1	20	20	20	20	1	2010
NJ	34	1	20	20	20	20	1	2011
NJ	34	1	20	20	20	20	1	2012
NJ	34	1	20	20	20	20	1	2013
NJ	34	1	20	20	20	20	1	2014
NJ	34	1	30	30	30	30	1	2015
NJ	34	1	35	35	35	35	1	2016
NJ	34	1	35	35	35	35	1	2017
NJ	34	1	37	37	37	37	1	2018
NJ	34	1	39	39	39	39	1	2019
NJ	34	1	40	40	40	40	1	2020
NM	35	1	0	0	0	0		1980
NM	35	1	0	0	0	0		1981
NM	35	1	0	0	0	0		1982
NM	35	1	0	0	0	0		1983
NM	35	1	0	0	0	0		1984
NM	35	1	0	0	0	0		1985
NM	35	1	0	0	0	0		1986
NM	35	1	0	0	0	0		1987
NM	35	1	0	0	0	0		1988
NM	35	1	0	0	0	0		1989
NM	35	1	0	0	0	0		1990
NM	35	1	0	0	0	0		1991
NM	35	1	0	0	0	0		1992
NM	35	1	0	0	0	0		1993
NM	35	1	0	0	0	0		1994
NM	35	1	0	0	0	0		1995
NM	35	1	0	0	0	0		1996
NM	35	1	0	0	0	0		1997
NM	35	1	0	0	0	0		1998
NM	35	1	0	0	0	0		1999
NM	35	1	0	0	0	0		2000
NM	35	1	0	0	0	0		2001
NM	35	1	0	0	0	0		2002
NM	35	1	0	0	0	0		2003
NM	35	1	0	0	0	0		2004
NM	35	1	0	0	0	0		2005
NM	35	1	0	0	0	0		2006
NM	35	1	8	8	8	8	1	2007
NM	35	1	10	10	10	10	1	2008
NM	35	1	10	10	10	10	1	2009
NM	35	1	10	10	10	10	1	2010
NM	35	1	10	10	10	10	1	2011
NM	35	1	10	10	10	10	1	2012
NM	35	1	10	10	10	10	1	2013
NM	35	1	10	10	10	10	1	2014
NM	35	1	10	10	10	10	1	2015
NM	35	1	10	10	10	10	1	2016
NM	35	1	10	10	10	10	1	2017
NM	35	1	10	10	10	10	1	2018
NM	35	1	17	17	17	17	1	2019
NM	35	1	17	17	17	17	1	2020
NY	36	1	0	0	0	0		1980
NY	36	1	0	0	0	0		1981
NY	36	1	0	0	0	0		1982
NY	36	1	0	0	0	0		1983
NY	36	1	0	0	0	0		1984
NY	36	1	0	0	0	0		1985
NY	36	1	0	0	0	0		1986
NY	36	1	0	0	0	0		1987
NY	36	1	0	0	0	0		1988
NY	36	1	0	0	0	0		1989
NY	36	1	0	0	0	0		1990
NY	36	1	0	0	0	0		1991
NY	36	1	0	0	0	0		1992
NY	36	1	0	0	0	0		1993
NY	36	1	7.5	7.5	7.5	7.5	1	1994
NY	36	1	10	10	10	10	1	1995
NY	36	1	20	20	20	20	1	1996
NY	36	1	20	20	20	20	1	1997
NY	36	1	20	20	20	20	1	1998
NY	36	1	20	20	20	20	1	1999
NY	36	1	22.5	22.5	22.5	22.5	1	2000
NY	36	1	25	25	25	25	1	2001
NY	36	1	27.5	27.5	27.5	27.5	1	2002
NY	36	1	30	30	30	30	1	2003
NY	36	1	30	30	30	30	1	2004
NY	36	1	30	30	30	30	1	2005
NY	36	1	30	30	30	30	1	2006
NY	36	1	30	30	30	30	1	2007
NY	36	1	30	30	30	30	1	2008
NY	36	1	30	30	30	30	1	2009
NY	36	1	30	30	30	30	1	2010
NY	36	1	30	30	30	30	1	2011
NY	36	1	30	30	30	30	1	2012
NY	36	1	30	30	30	30	1	2013
NY	36	1	30	30	30	30	1	2014
NY	36	1	30	30	30	30	1	2015
NY	36	1	30	30	30	30	1	2016
NY	36	1	30	30	30	30	1	2017
NY	36	1	30	30	30	30	1	2018
NY	36	1	30	30	30	30	1	2019
NY	36	1	30	30	30	30	1	2020
NC	37	1	0	0	0	0		1980
NC	37	1	0	0	0	0		1981
NC	37	1	0	0	0	0		1982
NC	37	1	0	0	0	0		1983
NC	37	1	0	0	0	0		1984
NC	37	1	0	0	0	0		1985
NC	37	1	0	0	0	0		1986
NC	37	1	0	0	0	0		1987
NC	37	1	0	0	0	0		1988
NC	37	1	0	0	0	0		1989
NC	37	1	0	0	0	0		1990
NC	37	1	0	0	0	0		1991
NC	37	1	0	0	0	0		1992
NC	37	1	0	0	0	0		1993
NC	37	1	0	0	0	0		1994
NC	37	1	0	0	0	0		1995
NC	37	1	0	0	0	0		1996
NC	37	1	0	0	0	0		1997
NC	37	1	0	0	0	0		1998
NC	37	1	0	0	0	0		1999
NC	37	1	0	0	0	0		2000
NC	37	1	0	0	0	0		2001
NC	37	1	0	0	0	0		2002
NC	37	1	0	0	0	0		2003
NC	37	1	0	0	0	0		2004
NC	37	1	0	0	0	0		2005
NC	37	1	0	0	0	0		2006
NC	37	1	0	0	0	0		2007
NC	37	1	3.5	3.5	3.5	3.5	1	2008
NC	37	1	5	5	5	5	1	2009
NC	37	1	5	5	5	5	1	2010
NC	37	1	5	5	5	5	1	2011
NC	37	1	5	5	5	5	1	2012
NC	37	1	4.5	4.5	4.5	4.5	1	2013
NC	37	1	0	0	0	0		2014
NC	37	1	0	0	0	0		2015
NC	37	1	0	0	0	0		2016
NC	37	1	0	0	0	0		2017
NC	37	1	0	0	0	0		2018
NC	37	1	0	0	0	0		2019
NC	37	1	0	0	0	0		2020
ND	38	1	0	0	0	0		1980
ND	38	1	0	0	0	0		1981
ND	38	1	0	0	0	0		1982
ND	38	1	0	0	0	0		1983
ND	38	1	0	0	0	0		1984
ND	38	1	0	0	0	0		1985
ND	38	1	0	0	0	0		1986
ND	38	1	0	0	0	0		1987
ND	38	1	0	0	0	0		1988
ND	38	1	0	0	0	0		1989
ND	38	1	0	0	0	0		1990
ND	38	1	0	0	0	0		1991
ND	38	1	0	0	0	0		1992
ND	38	1	0	0	0	0		1993
ND	38	1	0	0	0	0		1994
ND	38	1	0	0	0	0		1995
ND	38	1	0	0	0	0		1996
ND	38	1	0	0	0	0		1997
ND	38	1	0	0	0	0		1998
ND	38	1	0	0	0	0		1999
ND	38	1	0	0	0	0		2000
ND	38	1	0	0	0	0		2001
ND	38	1	0	0	0	0		2002
ND	38	1	0	0	0	0		2003
ND	38	1	0	0	0	0		2004
ND	38	1	0	0	0	0		2005
ND	38	1	0	0	0	0		2006
ND	38	1	0	0	0	0		2007
ND	38	1	0	0	0	0		2008
ND	38	1	0	0	0	0		2009
ND	38	1	0	0	0	0		2010
ND	38	1	0	0	0	0		2011
ND	38	1	0	0	0	0		2012
ND	38	1	0	0	0	0		2013
ND	38	1	0	0	0	0		2014
ND	38	1	0	0	0	0		2015
ND	38	1	0	0	0	0		2016
ND	38	1	0	0	0	0		2017
ND	38	1	0	0	0	0		2018
ND	38	1	0	0	0	0		2019
ND	38	1	0	0	0	0		2020
OH	39	1	0	0	0	0		1980
OH	39	1	0	0	0	0		1981
OH	39	1	0	0	0	0		1982
OH	39	1	0	0	0	0		1983
OH	39	1	0	0	0	0		1984
OH	39	1	0	0	0	0		1985
OH	39	1	0	0	0	0		1986
OH	39	1	0	0	0	0		1987
OH	39	1	0	0	0	0		1988
OH	39	1	0	0	0	0		1989
OH	39	1	0	0	0	0		1990
OH	39	1	0	0	0	0		1991
OH	39	1	0	0	0	0		1992
OH	39	1	0	0	0	0		1993
OH	39	1	0	0	0	0		1994
OH	39	1	0	0	0	0		1995
OH	39	1	0	0	0	0		1996
OH	39	1	0	0	0	0		1997
OH	39	1	0	0	0	0		1998
OH	39	1	0	0	0	0		1999
OH	39	1	0	0	0	0		2000
OH	39	1	0	0	0	0		2001
OH	39	1	0	0	0	0		2002
OH	39	1	0	0	0	0		2003
OH	39	1	0	0	0	0		2004
OH	39	1	0	0	0	0		2005
OH	39	1	0	0	0	0		2006
OH	39	1	0	0	0	0		2007
OH	39	1	0	0	0	0		2008
OH	39	1	0	0	0	0		2009
OH	39	1	0	0	0	0		2010
OH	39	1	0	0	0	0		2011
OH	39	1	0	0	0	0		2012
OH	39	1	5	5	5	5	0	2013
OH	39	1	10	10	10	10	0	2014
OH	39	1	10	10	10	10	0	2015
OH	39	1	10	10	10	10	0	2016
OH	39	1	10	10	10	10	0	2017
OH	39	1	10	10	10	10	0	2018
OH	39	1	30	30	30	30	0	2019
OH	39	1	30	30	30	30	0	2020
OK	40	1	0	0	0	0		1980
OK	40	1	0	0	0	0		1981
OK	40	1	0	0	0	0		1982
OK	40	1	0	0	0	0		1983
OK	40	1	0	0	0	0		1984
OK	40	1	0	0	0	0		1985
OK	40	1	0	0	0	0		1986
OK	40	1	0	0	0	0		1987
OK	40	1	0	0	0	0		1988
OK	40	1	0	0	0	0		1989
OK	40	1	0	0	0	0		1990
OK	40	1	0	0	0	0		1991
OK	40	1	0	0	0	0		1992
OK	40	1	0	0	0	0		1993
OK	40	1	0	0	0	0		1994
OK	40	1	0	0	0	0		1995
OK	40	1	0	0	0	0		1996
OK	40	1	0	0	0	0		1997
OK	40	1	0	0	0	0		1998
OK	40	1	0	0	0	0		1999
OK	40	1	0	0	0	0		2000
OK	40	1	0	0	0	0		2001
OK	40	1	5	5	5	5	1	2002
OK	40	1	5	5	5	5	1	2003
OK	40	1	5	5	5	5	1	2004
OK	40	1	5	5	5	5	1	2005
OK	40	1	5	5	5	5	1	2006
OK	40	1	5	5	5	5	1	2007
OK	40	1	5	5	5	5	1	2008
OK	40	1	5	5	5	5	1	2009
OK	40	1	5	5	5	5	1	2010
OK	40	1	5	5	5	5	1	2011
OK	40	1	5	5	5	5	1	2012
OK	40	1	5	5	5	5	1	2013
OK	40	1	5	5	5	5	1	2014
OK	40	1	5	5	5	5	1	2015
OK	40	1	5	5	5	5	0	2016
OK	40	1	5	5	5	5	0	2017
OK	40	1	5	5	5	5	0	2018
OK	40	1	5	5	5	5	0	2019
OK	40	1	5	5	5	5	0	2020
OR	41	1	0	0	0	0		1980
OR	41	1	0	0	0	0		1981
OR	41	1	0	0	0	0		1982
OR	41	1	0	0	0	0		1983
OR	41	1	0	0	0	0		1984
OR	41	1	0	0	0	0		1985
OR	41	1	0	0	0	0		1986
OR	41	1	0	0	0	0		1987
OR	41	1	0	0	0	0		1988
OR	41	1	0	0	0	0		1989
OR	41	1	0	0	0	0		1990
OR	41	1	0	0	0	0		1991
OR	41	1	0	0	0	0		1992
OR	41	1	0	0	0	0		1993
OR	41	1	0	0	0	0		1994
OR	41	1	0	0	0	0		1995
OR	41	1	0	0	0	0		1996
OR	41	1	5	5	5	5	0	1997
OR	41	1	5	5	5	5	0	1998
OR	41	1	5	5	5	5	0	1999
OR	41	1	5	5	5	5	0	2000
OR	41	1	5	5	5	5	0	2001
OR	41	1	5	5	5	5	0	2002
OR	41	1	5	5	5	5	0	2003
OR	41	1	5	5	5	5	0	2004
OR	41	1	5	5	5	5	0	2005
OR	41	1	5	5	5	5	1	2006
OR	41	1	5	5	5	5	1	2007
OR	41	1	6	6	6	6	1	2008
OR	41	1	6	6	6	6	1	2009
OR	41	1	6	6	6	6	1	2010
OR	41	1	6	6	6	6	1	2011
OR	41	1	6	6	6	6	1	2012
OR	41	1	6	6	6	6	1	2013
OR	41	1	8	8	8	8	1	2014
OR	41	1	8	8	8	8	1	2015
OR	41	1	8	8	8	8	1	2016
OR	41	1	8	8	8	8	1	2017
OR	41	1	8	8	8	8	1	2018
OR	41	1	8	8	8	8	1	2019
OR	41	1	9	9	9	9	1	2020
PA	42	1	0	0	0	0		1980
PA	42	1	0	0	0	0		1981
PA	42	1	0	0	0	0		1982
PA	42	1	0	0	0	0		1983
PA	42	1	0	0	0	0		1984
PA	42	1	0	0	0	0		1985
PA	42	1	0	0	0	0		1986
PA	42	1	0	0	0	0		1987
PA	42	1	0	0	0	0		1988
PA	42	1	0	0	0	0		1989
PA	42	1	0	0	0	0		1990
PA	42	1	0	0	0	0		1991
PA	42	1	0	0	0	0		1992
PA	42	1	0	0	0	0		1993
PA	42	1	0	0	0	0		1994
PA	42	1	0	0	0	0		1995
PA	42	1	0	0	0	0		1996
PA	42	1	0	0	0	0		1997
PA	42	1	0	0	0	0		1998
PA	42	1	0	0	0	0		1999
PA	42	1	0	0	0	0		2000
PA	42	1	0	0	0	0		2001
PA	42	1	0	0	0	0		2002
PA	42	1	0	0	0	0		2003
PA	42	1	0	0	0	0		2004
PA	42	1	0	0	0	0		2005
PA	42	1	0	0	0	0		2006
PA	42	1	0	0	0	0		2007
PA	42	1	0	0	0	0		2008
PA	42	1	0	0	0	0		2009
PA	42	1	0	0	0	0		2010
PA	42	1	0	0	0	0		2011
PA	42	1	0	0	0	0		2012
PA	42	1	0	0	0	0		2013
PA	42	1	0	0	0	0		2014
PA	42	1	0	0	0	0		2015
PA	42	1	0	0	0	0		2016
PA	42	1	0	0	0	0		2017
PA	42	1	0	0	0	0		2018
PA	42	1	0	0	0	0		2019
PA	42	1	0	0	0	0		2020
RI	44	1	0	0	0	0		1980
RI	44	1	0	0	0	0		1981
RI	44	1	0	0	0	0		1982
RI	44	1	0	0	0	0		1983
RI	44	1	0	0	0	0		1984
RI	44	1	0	0	0	0		1985
RI	44	1	0	0	0	0		1986
RI	44	1	0	0	0	0		1987
RI	44	1	0	0	0	0		1988
RI	44	1	0	0	0	0		1989
RI	44	1	0	0	0	0		1990
RI	44	1	0	0	0	0		1991
RI	44	1	0	0	0	0		1992
RI	44	1	0	0	0	0		1993
RI	44	1	0	0	0	0		1994
RI	44	1	0	0	0	0		1995
RI	44	1	0	0	0	0		1996
RI	44	1	0	0	0	0		1997
RI	44	1	0	0	0	0		1998
RI	44	1	0	0	0	0		1999
RI	44	1	0	0	0	0		2000
RI	44	1	25.5	25.5	25.5	25.5	0	2001
RI	44	1	25	25	25	25	0	2002
RI	44	1	25	25	25	25	0.5	2003
RI	44	1	25	25	25	25	0.5	2004
RI	44	1	25	25	25	25	0.5	2005
RI	44	1	25	25	25	25	0.5	2006
RI	44	1	25	25	25	25	0.5	2007
RI	44	1	25	25	25	25	0.5	2008
RI	44	1	25	25	25	25	0.5	2009
RI	44	1	25	25	25	25	0.5	2010
RI	44	1	25	25	25	25	0.5	2011
RI	44	1	25	25	25	25	0.5	2012
RI	44	1	25	25	25	25	0.5	2013
RI	44	1	25	25	25	25	0.5	2014
RI	44	1	10	10	10	10	1	2015
RI	44	1	12.5	12.5	12.5	12.5	1	2016
RI	44	1	15	15	15	15	1	2017
RI	44	1	15	15	15	15	1	2018
RI	44	1	15	15	15	15	1	2019
RI	44	1	15	15	15	15	1	2020
SC	45	1	0	0	0	0		1980
SC	45	1	0	0	0	0		1981
SC	45	1	0	0	0	0		1982
SC	45	1	0	0	0	0		1983
SC	45	1	0	0	0	0		1984
SC	45	1	0	0	0	0		1985
SC	45	1	0	0	0	0		1986
SC	45	1	0	0	0	0		1987
SC	45	1	0	0	0	0		1988
SC	45	1	0	0	0	0		1989
SC	45	1	0	0	0	0		1990
SC	45	1	0	0	0	0		1991
SC	45	1	0	0	0	0		1992
SC	45	1	0	0	0	0		1993
SC	45	1	0	0	0	0		1994
SC	45	1	0	0	0	0		1995
SC	45	1	0	0	0	0		1996
SC	45	1	0	0	0	0		1997
SC	45	1	0	0	0	0		1998
SC	45	1	0	0	0	0		1999
SC	45	1	0	0	0	0		2000
SC	45	1	0	0	0	0		2001
SC	45	1	0	0	0	0		2002
SC	45	1	0	0	0	0		2003
SC	45	1	0	0	0	0		2004
SC	45	1	0	0	0	0		2005
SC	45	1	0	0	0	0		2006
SC	45	1	0	0	0	0		2007
SC	45	1	0	0	0	0		2008
SC	45	1	0	0	0	0		2009
SC	45	1	0	0	0	0		2010
SC	45	1	0	0	0	0		2011
SC	45	1	0	0	0	0		2012
SC	45	1	0	0	0	0		2013
SC	45	1	0	0	0	0		2014
SC	45	1	0	0	0	0		2015
SC	45	1	0	0	0	0		2016
SC	45	1	0	0	0	0		2017
SC	45	1	20.83	20.83	20.83	20.83	0	2018
SC	45	1	41.66	41.66	41.66	41.66	0	2019
SC	45	1	62.49	62.49	62.49	62.49	0	2020
SD	46	0	0	0	0	0		1980
SD	46	0	0	0	0	0		1981
SD	46	0	0	0	0	0		1982
SD	46	0	0	0	0	0		1983
SD	46	0	0	0	0	0		1984
SD	46	0	0	0	0	0		1985
SD	46	0	0	0	0	0		1986
SD	46	0	0	0	0	0		1987
SD	46	0	0	0	0	0		1988
SD	46	0	0	0	0	0		1989
SD	46	0	0	0	0	0		1990
SD	46	0	0	0	0	0		1991
SD	46	0	0	0	0	0		1992
SD	46	0	0	0	0	0		1993
SD	46	0	0	0	0	0		1994
SD	46	0	0	0	0	0		1995
SD	46	0	0	0	0	0		1996
SD	46	0	0	0	0	0		1997
SD	46	0	0	0	0	0		1998
SD	46	0	0	0	0	0		1999
SD	46	0	0	0	0	0		2000
SD	46	0	0	0	0	0		2001
SD	46	0	0	0	0	0		2002
SD	46	0	0	0	0	0		2003
SD	46	0	0	0	0	0		2004
SD	46	0	0	0	0	0		2005
SD	46	0	0	0	0	0		2006
SD	46	0	0	0	0	0		2007
SD	46	0	0	0	0	0		2008
SD	46	0	0	0	0	0		2009
SD	46	0	0	0	0	0		2010
SD	46	0	0	0	0	0		2011
SD	46	0	0	0	0	0		2012
SD	46	0	0	0	0	0		2013
SD	46	0	0	0	0	0		2014
SD	46	0	0	0	0	0		2015
SD	46	0	0	0	0	0		2016
SD	46	0	0	0	0	0		2017
SD	46	0	0	0	0	0		2018
SD	46	0	0	0	0	0		2019
SD	46	0	0	0	0	0		2020
TN	47	1	0	0	0	0		1980
TN	47	1	0	0	0	0		1981
TN	47	1	0	0	0	0		1982
TN	47	1	0	0	0	0		1983
TN	47	1	0	0	0	0		1984
TN	47	1	0	0	0	0		1985
TN	47	1	0	0	0	0		1986
TN	47	1	0	0	0	0		1987
TN	47	1	0	0	0	0		1988
TN	47	1	0	0	0	0		1989
TN	47	1	0	0	0	0		1990
TN	47	1	0	0	0	0		1991
TN	47	1	0	0	0	0		1992
TN	47	1	0	0	0	0		1993
TN	47	1	0	0	0	0		1994
TN	47	1	0	0	0	0		1995
TN	47	1	0	0	0	0		1996
TN	47	1	0	0	0	0		1997
TN	47	1	0	0	0	0		1998
TN	47	1	0	0	0	0		1999
TN	47	1	0	0	0	0		2000
TN	47	1	0	0	0	0		2001
TN	47	1	0	0	0	0		2002
TN	47	1	0	0	0	0		2003
TN	47	1	0	0	0	0		2004
TN	47	1	0	0	0	0		2005
TN	47	1	0	0	0	0		2006
TN	47	1	0	0	0	0		2007
TN	47	1	0	0	0	0		2008
TN	47	1	0	0	0	0		2009
TN	47	1	0	0	0	0		2010
TN	47	1	0	0	0	0		2011
TN	47	1	0	0	0	0		2012
TN	47	1	0	0	0	0		2013
TN	47	1	0	0	0	0		2014
TN	47	1	0	0	0	0		2015
TN	47	1	0	0	0	0		2016
TN	47	1	0	0	0	0		2017
TN	47	1	0	0	0	0		2018
TN	47	1	0	0	0	0		2019
TN	47	1	0	0	0	0		2020
TX	48	0	0	0	0	0		1980
TX	48	0	0	0	0	0		1981
TX	48	0	0	0	0	0		1982
TX	48	0	0	0	0	0		1983
TX	48	0	0	0	0	0		1984
TX	48	0	0	0	0	0		1985
TX	48	0	0	0	0	0		1986
TX	48	0	0	0	0	0		1987
TX	48	0	0	0	0	0		1988
TX	48	0	0	0	0	0		1989
TX	48	0	0	0	0	0		1990
TX	48	0	0	0	0	0		1991
TX	48	0	0	0	0	0		1992
TX	48	0	0	0	0	0		1993
TX	48	0	0	0	0	0		1994
TX	48	0	0	0	0	0		1995
TX	48	0	0	0	0	0		1996
TX	48	0	0	0	0	0		1997
TX	48	0	0	0	0	0		1998
TX	48	0	0	0	0	0		1999
TX	48	0	0	0	0	0		2000
TX	48	0	0	0	0	0		2001
TX	48	0	0	0	0	0		2002
TX	48	0	0	0	0	0		2003
TX	48	0	0	0	0	0		2004
TX	48	0	0	0	0	0		2005
TX	48	0	0	0	0	0		2006
TX	48	0	0	0	0	0		2007
TX	48	0	0	0	0	0		2008
TX	48	0	0	0	0	0		2009
TX	48	0	0	0	0	0		2010
TX	48	0	0	0	0	0		2011
TX	48	0	0	0	0	0		2012
TX	48	0	0	0	0	0		2013
TX	48	0	0	0	0	0		2014
TX	48	0	0	0	0	0		2015
TX	48	0	0	0	0	0		2016
TX	48	0	0	0	0	0		2017
TX	48	0	0	0	0	0		2018
TX	48	0	0	0	0	0		2019
TX	48	0	0	0	0	0		2020
UT	49	1	0	0	0	0		1980
UT	49	1	0	0	0	0		1981
UT	49	1	0	0	0	0		1982
UT	49	1	0	0	0	0		1983
UT	49	1	0	0	0	0		1984
UT	49	1	0	0	0	0		1985
UT	49	1	0	0	0	0		1986
UT	49	1	0	0	0	0		1987
UT	49	1	0	0	0	0		1988
UT	49	1	0	0	0	0		1989
UT	49	1	0	0	0	0		1990
UT	49	1	0	0	0	0		1991
UT	49	1	0	0	0	0		1992
UT	49	1	0	0	0	0		1993
UT	49	1	0	0	0	0		1994
UT	49	1	0	0	0	0		1995
UT	49	1	0	0	0	0		1996
UT	49	1	0	0	0	0		1997
UT	49	1	0	0	0	0		1998
UT	49	1	0	0	0	0		1999
UT	49	1	0	0	0	0		2000
UT	49	1	0	0	0	0		2001
UT	49	1	0	0	0	0		2002
UT	49	1	0	0	0	0		2003
UT	49	1	0	0	0	0		2004
UT	49	1	0	0	0	0		2005
UT	49	1	0	0	0	0		2006
UT	49	1	0	0	0	0		2007
UT	49	1	0	0	0	0		2008
UT	49	1	0	0	0	0		2009
UT	49	1	0	0	0	0		2010
UT	49	1	0	0	0	0		2011
UT	49	1	0	0	0	0		2012
UT	49	1	0	0	0	0		2013
UT	49	1	0	0	0	0		2014
UT	49	1	0	0	0	0		2015
UT	49	1	0	0	0	0		2016
UT	49	1	0	0	0	0		2017
UT	49	1	0	0	0	0		2018
UT	49	1	0	0	0	0		2019
UT	49	1	0	0	0	0		2020
VT	50	1	0	0	0	0		1980
VT	50	1	0	0	0	0		1981
VT	50	1	0	0	0	0		1982
VT	50	1	0	0	0	0		1983
VT	50	1	0	0	0	0		1984
VT	50	1	0	0	0	0		1985
VT	50	1	0	0	0	0		1986
VT	50	1	0	0	0	0		1987
VT	50	1	23	23	23	23	1	1988
VT	50	1	25	25	25	25	1	1989
VT	50	1	25	25	25	25	1	1990
VT	50	1	28	28	28	28	1	1991
VT	50	1	28	28	28	28	1	1992
VT	50	1	28	28	28	28	1	1993
VT	50	1	25	25	25	25	1	1994
VT	50	1	25	25	25	25	1	1995
VT	50	1	25	25	25	25	1	1996
VT	50	1	25	25	25	25	1	1997
VT	50	1	25	25	25	25	1	1998
VT	50	1	25	25	25	25	1	1999
VT	50	1	32	32	32	32	1	2000
VT	50	1	32	32	32	32	1	2001
VT	50	1	32	32	32	32	1	2002
VT	50	1	32	32	32	32	1	2003
VT	50	1	32	32	32	32	1	2004
VT	50	1	32	32	32	32	1	2005
VT	50	1	32	32	32	32	1	2006
VT	50	1	32	32	32	32	1	2007
VT	50	1	32	32	32	32	1	2008
VT	50	1	32	32	32	32	1	2009
VT	50	1	32	32	32	32	1	2010
VT	50	1	32	32	32	32	1	2011
VT	50	1	32	32	32	32	1	2012
VT	50	1	32	32	32	32	1	2013
VT	50	1	32	32	32	32	1	2014
VT	50	1	32	32	32	32	1	2015
VT	50	1	32	32	32	32	1	2016
VT	50	1	32	32	32	32	1	2017
VT	50	1	36	36	36	36	1	2018
VT	50	1	36	36	36	36	1	2019
VT	50	1	36	36	36	36	1	2020
VA	51	1	0	0	0	0		1980
VA	51	1	0	0	0	0		1981
VA	51	1	0	0	0	0		1982
VA	51	1	0	0	0	0		1983
VA	51	1	0	0	0	0		1984
VA	51	1	0	0	0	0		1985
VA	51	1	0	0	0	0		1986
VA	51	1	0	0	0	0		1987
VA	51	1	0	0	0	0		1988
VA	51	1	0	0	0	0		1989
VA	51	1	0	0	0	0		1990
VA	51	1	0	0	0	0		1991
VA	51	1	0	0	0	0		1992
VA	51	1	0	0	0	0		1993
VA	51	1	0	0	0	0		1994
VA	51	1	0	0	0	0		1995
VA	51	1	0	0	0	0		1996
VA	51	1	0	0	0	0		1997
VA	51	1	0	0	0	0		1998
VA	51	1	0	0	0	0		1999
VA	51	1						2000
VA	51	1						2001
VA	51	1						2002
VA	51	1						2003
VA	51	1						2004
VA	51	1						2005
VA	51	1	20	20	20	20	0	2006
VA	51	1	20	20	20	20	0	2007
VA	51	1	20	20	20	20	0	2008
VA	51	1	20	20	20	20	0	2009
VA	51	1	20	20	20	20	0	2010
VA	51	1	20	20	20	20	0	2011
VA	51	1	20	20	20	20	0	2012
VA	51	1	20	20	20	20	0	2013
VA	51	1	20	20	20	20	0	2014
VA	51	1	20	20	20	20	0	2015
VA	51	1	20	20	20	20	0	2016
VA	51	1	20	20	20	20	0	2017
VA	51	1	20	20	20	20	0	2018
VA	51	1	20	20	20	20	0	2019
VA	51	1	20	20	20	20	0	2020
WA	53	0	0	0	0	0		1980
WA	53	0	0	0	0	0		1981
WA	53	0	0	0	0	0		1982
WA	53	0	0	0	0	0		1983
WA	53	0	0	0	0	0		1984
WA	53	0	0	0	0	0		1985
WA	53	0	0	0	0	0		1986
WA	53	0	0	0	0	0		1987
WA	53	0	0	0	0	0		1988
WA	53	0	0	0	0	0		1989
WA	53	0	0	0	0	0		1990
WA	53	0	0	0	0	0		1991
WA	53	0	0	0	0	0		1992
WA	53	0	0	0	0	0		1993
WA	53	0	0	0	0	0		1994
WA	53	0	0	0	0	0		1995
WA	53	0	0	0	0	0		1996
WA	53	0	0	0	0	0		1997
WA	53	0	0	0	0	0		1998
WA	53	0	0	0	0	0		1999
WA	53	0	0	0	0	0		2000
WA	53	0	0	0	0	0		2001
WA	53	0	0	0	0	0		2002
WA	53	0	0	0	0	0		2003
WA	53	0	0	0	0	0		2004
WA	53	0	0	0	0	0		2005
WA	53	0	0	0	0	0		2006
WA	53	0	0	0	0	0		2007
WA	53	0	0	0	0	0		2008
WA	53	0	0	0	0	0		2009
WA	53	0	0	0	0	0		2010
[truncated: 133 more rows]
